# Supplementary material for: Randomised controlled trial of intermittent vs continuous energy restriction during chemotherapy for early breast cancer
Source: Br J Cancer. 2021 Dec 15;126(8):1157–67. doi: 10.1038/s41416-021-01650-0 (PMC9023522; doi:10.1038/s41416-021-01650-0)
Supplement: Supplementary file 3 — Supplementary table 1 [file 41416_2021_1650_MOESM3_ESM.xlsx]

## Sheet: Sheet1
Supplementary table 1 Fortnightly trial mailings for the IER and CER groups.
Mailing	Topic
1	Ways to get motivated for diet and exercise change
	• Listing pros and cons (decisional balance)
	• Increasing your confidence
	• Goal setting: short, intermediate and long term
	• Sharing tips to get and stay motivated
	• Finding support.
	• Overcoming barriers
2	Energy balance: energy restriction, physical activity & healthy eating
	• Possible benefits of energy restriction
	• Weight gain and energy balance
	• Body fat and health and where fat is stored
	• Energy density of food
3	Healthy eating
	• What is a Mediterranean diet?
	• The importance of fruit and vegetables
	• Supplements and vitamins
	• Foods for your immune system
	• Boosting and assessing fibre intake including a fibre ready reckoner
4	Coping with breast cancer and chemotherapy
	• Diet and energy related side effects
	• Fatigue
	• Getting enough sleep
	• Planning
5	Healthy cooking
	• Healthy cooking methods
	• Simple recipes
	• Healthy snacking, packed lunches
6	Mood and hunger, food cravings
	• Dealing with cravings
	• Treating yourself in ways other than food
	• Gaining control over eating
7	Being active: A way of life
	• Health benefits of exercise
	• How much and how hard, safe exercise
	• Incorporating physical activity into everyday life
	• Activity options in the local community
8	Calcium
	• Dairy and soya
	• Live yoghurts and food safety during chemotherapy
	• Bone health
	• Salt and calcium ready reckoners
	• Bone pain
9	Tips for shopping and eating out
	• Healthy options for eating out
	• Shopping
	• Reading and understanding food labels
10	Drinks and sauces
	• Alcohol
	• Caffeine
	• Fizzy drinks
	• Sweeteners
	• Fructose
	• Sauce information
11	Problem solving
	• Taking charge of negative thoughts
	• Body image and self esteem
	• Hand massage
12	Diet myths
