# Supplementary material for: Randomised controlled trial of intermittent vs continuous energy restriction during chemotherapy for early breast cancer
Source: Br J Cancer. 2021 Dec 15;126(8):1157–67. doi: 10.1038/s41416-021-01650-0 (PMC9023522; doi:10.1038/s41416-021-01650-0)
Supplement: Supplementary file 4 — Supplementary Table 2 [file 41416_2021_1650_MOESM4_ESM.xlsx]

## Sheet: Sheet1
B-AHEAD 2 Multiple Imputations
The following table lists the outcome variable of interest and the variables used in the multiple imputation of that variable.
Variable	Multiple Imputation Variables
Weight	Visceral fat area (post-chemotherapy), android gynoid ratio (post-chemotherapy), body water at baseline, body water post-chemotherapy, age at baseline, group and weight at baseline
DXA body fat	Visceral fat area (post-chemotherapy), android gynoid ratio (post-chemotherapy), body water at baseline, body water post-chemotherapy, age at baseline, group, height and subtotal fat at baseline
DXA FFM	Visceral fat area (post-chemotherapy), gynoid percentage fat (post-chemotherapy), trunk percentage fat (post-chemotherapy), body water at baseline, body water post-chemotherapy, age at baseline, group, height and subtotal lean at baseline
DXA trunk fat	Gynoid percentage fat (post-chemotherapy), body water at baseline, body water post-chemotherapy, age at baseline, group, height and trunk fat at baseline
Waist	Android fat (post-chemotherapy), gynoid fat (post-chemotherapy), subtotal lean (post-chemotherapy), body water at baseline, body water post-chemotherapy, hip at baseline, hip post-chemotherapy, age at baseline, group, height and waist at baseline
Hip	Android fat (post-chemotherapy), gynoid fat (post-chemotherapy), subtotal lean (post-chemotherapy), body water at baseline, body water post-chemotherapy, waist at baseline, waist post-chemotherapy, age at baseline, group, height and hip at baseline
Serum insulin	Glucose at follow-up, HOMA at follow-up, triglycerides at follow-up, menstrual cycle at baseline, age at baseline, group, serum insulin at baseline
Glucose	Serum insulin at follow-up, HOMA at follow-up, triglycerides at follow-up, menstrual cycle at baseline, age at baseline, group, glucose at baseline
HOMA	Serum insulin at follow-up, glucose at follow-up, triglycerides at follow-up, menstrual cycle at baseline, age at baseline, group, HOMA at baseline
Total cholesterol	LDL at follow-up, triglycerides at follow-up, menstrual cycle at baseline, age at baseline, group, total cholesterol at baseline
HDL	Serum insulin at follow-up, triglycerides at follow-up, menstrual cycle at baseline, age at baseline, group, HDL at baseline
LDL	Total cholesterol at follow-up, triglycerides at follow-up, menstrual cycle at baseline, age at baseline, group, LDL at baseline
Triglycerides	Serum insulin at follow-up, cholesterol ratio at follow-up, menstrual cycle at baseline, age at baseline, group, triglycerides at baseline
Systolic BP	FEV1 at follow-up, grip strength right hand at follow-up, 6 minute distance walked at follow-up, blood pressure medications at follow-up, age at baseline, group, systolic BP at baseline
Diastolic BP	FEV1 at follow-up, grip strength right hand at follow-up, 6 minute distance walked at follow-up, age at baseline, group, diastolic BP at baseline
FEV1	Systolic BP at follow-up, grip strength right hand at follow-up, 6 minute distance walked at follow-up, age at baseline, group, FEV1 at baseline
FVC	Systolic BP at follow-up, grip strength right hand at follow-up, 6 minute distance walked at follow-up, age at baseline, group, FVC at baseline
Grip strength	Systolic BP at follow-up, FEV1 at follow-up, 6 minute distance walked at follow-up, age at baseline, group, grip strength right hand at baseline
6 minute distance walked	Systolic BP at follow-up, grip strength right hand at follow-up, blood pressure medications at follow-up, age at baseline, group, 6 minute distance walked at baseline
