# Supplementary material for: Randomised controlled trial of intermittent vs continuous energy restriction during chemotherapy for early breast cancer
Source: Br J Cancer. 2021 Dec 15;126(8):1157–67. doi: 10.1038/s41416-021-01650-0 (PMC9023522; doi:10.1038/s41416-021-01650-0)
Supplement: Supplementary file 5 — Supplementary Table 3 [file 41416_2021_1650_MOESM5_ESM.xlsx]

## Sheet: Sheet1
Supplementary Table 3: Changes in secondary endpoints following chemotherapy (Ancova using multiple imputation)
		IER (n=84)	CER (n=85)	IER vs CER
Body composition and measurements
DXA Trunk Fat (kg) 1	Baseline	13.6 (5.3)	14.1 (5.8)
	Change 3 weeks post completion of chemotherapy	-1.03 (-1.5 to -0.6)	-0.6 (-1 to, -0.1)	-0.5 (-1.1 to 0.1)
				p=0.11
Appendicular lean mass (kg)1	Baseline	18.2 (3.1)	18.2 (3.2)
	Change 3 weeks post completion of chemotherapy	0.46 (0.22 to 0.70)	0.72 (0.49 to 0.94)	-0.25 (-0.56 to 0.05)
				p=0.098
Waist (cm)	Baseline	96.1 (13.8)	97.4 (14.7)
	Change 3 weeks post completion of chemotherapy	-2.9 (-4.2 to -1.6)	-2.3 (-3.5 to -1.1)	-0.6 (-2.3 to 1.2)
				p=0.54
Hip (cm)	Baseline	105.6 (12.0)	106.5 (12.5)
	Change 3 weeks post chemotherapy	-2.6 (-3.8 to -1.5)	-1.5 (-2.6 to -0.5)	-1.1 (-2.7 to 0.5)
				p=0.18
Metabolic biomarkers
Glucose2,3	Baseline	5.1 (1.0)	5.0 (0.6)
(mmol/L)	Change 3 weeks post completion of chemotherapy	0.01 (-0.15 to 0.16)	-0.07 (-0.21 to 0.08)	0.07 (-0.13 to 0.28)
				p=0.48
Insulin2,3	Baseline	56.1 (31.7)	53.9 (35.7)
(pmol/L)	Change 3 weeks post completion of chemotherapy	-5.17 (-11.47 to 1.13)	-5.49 (-11.23 to 0.25)	0.32 (-8.31 to 8.94)
				p=0.94
HOMA2,3	Baseline	1.9 (1.4)	1.8 (1.3)
	Change 3 weeks post completion of chemotherapy	-0.18 (-0.41 to 0.06)	-0.20 (-0.40 to 0.01)	0.02 (-0.27 to 0.31)
				p=0.89
Total Cholesterol 3	Baseline	5.3 (1.2)	5.2 (1.0)
(mmol/L)	Change 3 weeks post completion of chemotherapy	-0.14 (-0.40 to 0.11)	-0.13 (-0.38 to 0.11)	-0.01 (-0.36 to 0.34)
				p=0.95
LDL Cholesterol3	Baseline	3.3 (1.0)	3.1 (0.9)
(mmol/L)	Change 3 weeks post completion of chemotherapy	0.08(-0.10 to 0.27)	0.01 (-0.17 to 0.20)	0.07 (-0.19 to 0.33)
				p=0.59
HDL Cholesterol3	Baseline	1.5 (0.4)	1.6 (0.4)
(mmol/L)	Change 3 weeks post completion of chemotherapy	-0.28 (-0.35 to -0.20)	-0.26 (-0.34 to -0.19)	-0.01 (-0.11 to 0.09)
				p=0.80
Triglycerides2,3	Baseline	1.2 (0.6)	1.0 (0.4)
(mmol/L)	Change 3 weeks post completion of chemotherapy	0.08 (-0.06 to 0.22)	0.27 (0.14 to 0.41)	-0.19 (-0.39 to 0.00 )
				p=0.053
Systolic blood pressure4	Baseline	122.6 (17.8)	124.4 (20.1)
	Change following chemotherapy	-8.00 (-11.15 to -4.85)	-4.42 (-7.45 to -1.40)	-3.58 (-8.01 to 0.86)
				p=0.11
6-minute walk test distance walked (m)	Baseline	460 (13)	460 (12)
	Change 3 weeks post completion of chemotherapy	-10 (-37 to 17)	-43 (-69 to -16)	33 (-5 to 70)
				p=0.088
FVC/L	Baseline	2.9 (0.7)	2.9 (0.7)
	Change 3 weeks post completion of chemotherapy	-0.12 (-0.19 to -0.06)	-0.17 (-0.23 to -0.10)	0.04 (-0.05 to 0.14)
				p=0.37
FEV1/L	Baseline	2.4 (0.5)	2.3 (0.6)
	Change 3 weeks post completion of chemotherapy	-0.05 (-0.12 to 0.01)	-0.06 (-0.12 to 0.00)	0.004 (-0.085 to 0.093)
				p=0.93
Hand grip strength ( kg)	Baseline	23.5 (5.8)	24.3 (5.9)
	Change 3 weeks post completion of chemotherapy	-0.75 (-1.58 to 0.09)	-0.47 (-1.28 to 0.34)	-0.28 (-1.44 to 0.88)
				p=0.64
FACT TOI-F score5	Baseline	121.0 (21.3)	126.5 (18.2)
	Change 3 weeks post completion of chemotherapy	-7.9 (-12.3 to -3.6)	-11.2 (-15.2 to -7.2)	3.3 (-2.7 to 9.2)
				p=0.28
FACT TOI-ES score5	Baseline	141.9 (20.1)	145.4 (16.7)
	Change 3 weeks post completion of chemotherapy	-4.2 (-7.5 to -0.8)	-6.5 (-9.5 to -3.4)	2.3 (-2.3 to 6.8)
				p=0.32
FACT TOI-BC score5	Baseline	62.7 (13.4)	64.3 (11.1)
	Change 3 weeks post completion of chemotherapy	-1.1 (-3.6 to 1.5)	-3.2 (-5.6 to -0.9)	2.2 (-1.3 to 5.6)
				p=0.22
Mean (SD)
Mean (95% CI)
1. ANCOVA adjusted for post chemotherapy body water assessed with bioelectrical impedance, mean (95% CI), using multiple imputation analysis
2. 4 patients who had completed energy restricted days just before post-chemo appointment and 2 patients who did not fast before their post-chemo visit have had their final glucose, insulin, HOMA and triglycerides values removed. They have been included as patients with missing data.
3. ANCOVA multiple imputation analysis includes 3-category menstrual cycle variable [follicular, luteal and post-menopausal]
4. ANCOVA multiple imputation analysis adjusted for whether prescribed blood pressure medicines had been taken or not taken prior to the blood pressure measurement
5. FACT Analysis: TOI-F = Trial outcome indicator for fatigue (PWB+FWB+FSS), TOI-ES = Trial outcome indicator for endocrine system (PWB+FWB+ESS), TOI-BC = Trial outcome indicator for breast cancer (PWB+FWB+BCS)
