# Supplementary material for: Randomised controlled trial of intermittent vs continuous energy restriction during chemotherapy for early breast cancer
Source: Br J Cancer. 2021 Dec 15;126(8):1157–67. doi: 10.1038/s41416-021-01650-0 (PMC9023522; doi:10.1038/s41416-021-01650-0)
Supplement: Supplementary file 7 — Supplementary Table 5 [file 41416_2021_1650_MOESM7_ESM.xlsx]

## Sheet: Sheet1
Supplementary Table 5: Change in metabolic inflammatory and oxidative stress markers amongst completers
		Baseline	Change 3 weeks post final chemotherapy	P value a
Metabolic markers
Adiponectin (µg/ml)	IER (n=51)	114.1 (67.8 to 184.0)	-38.1 (-115.7 to -10.6)
	CER (n=58)	93.3 (39.8 to 160.8)	-19.6 (-83.1 to 7.7)	0.19
IGF-IR (A.U.)	IER (n=54)	3327 (2405 to 7790)	-514 (-1070 to 72)
	CER (n=63)	2903 (2162 to 4897)	-507 (-1236 to -118)	0.7
Leptin receptor (pg/ml)	IER (n=47)	24737 (12095 to 39427)	-5144 (-10608 to 615)
	CER (n=57)	26743 (15023 to 40556)	-2305 (-10161 to 1121)	0.57
Insulin receptor (A.U.)	IER (n=54)	38841 (31239 to 52878)	999 (-3202 to 4909)
	CER (n=63)	38690 (33671 – 48610)	2259 (-4405 to 7320)	0.85
Markers of inflammation / oxidative stress
CRP (mg/l)	IER (n=47)	2.4 (1.6 to 5.4)	-0.4 (-1.9 to 0.6)
	CER (n=57)	2.9 (1.1 to 5.4)	-0.1 (-1.9 to 1.1)	0.24
Uric Acid (mg/dl)	IER (n=58)	4.8 (4.1 to 5.5)	0.0 (-0.4 to 0.4)
	CER (n=65)	4.9 (4.2 – 5.4)	0.1 (-0.5 to 0.5)	0.7
PON1 (U/ml)	IER (n=58)	95.0 (84.7 to 109)	-3.7 (-6.8 to 3.3)
	CER (n=65)	91.9 (82.3 to 103.3)	-4.8 (-11.9 to 0.1)	0.16
AOPP/total protein ratio	IER (n=54)	0.51 (0.41 to 0.71)	-0.11 (-0.12 to 0.18)
	CER (n=63)	0.52 (0.37 to 0.70)	0.05 (-0.09 to 0.14)	0.2
Median (25th and 75th centile)
a Mann-Whitney test for difference in change between baseline and post chemotherapy in the IER and CER groups
Absorbance units (AU)
