# Supplementary material for: Randomised controlled trial of intermittent vs continuous energy restriction during chemotherapy for early breast cancer
Source: Br J Cancer. 2021 Dec 15;126(8):1157–67. doi: 10.1038/s41416-021-01650-0 (PMC9023522; doi:10.1038/s41416-021-01650-0)
Supplement: Supplementary file 8 — Supplementary Table 6 [file 41416_2021_1650_MOESM8_ESM.xlsx]

## Sheet: Sheet1
Supplementary Table 6: Serum Cytokeratin 18 (CK18, epithelial toxicity) and plasma FMS Like Tyrosine Kinase 3 ligand (FLT3 ligand, myelosuppression)
Group		Change in CK18 days 1 to 8 in cycle 1	Change in CK18 days 1 to 8 in cycle 6	Change in CK18 day 1 in cycle 1 to day 1 cycle 6	Change in FLT3 days 1 to8 in cycle 1	Change in FLT3 days 1 to-8 in cycle 6	Change in FLT3 day 1 in cycle 1 to day 1 in cycle 6
IER	N	26	17	20	27	17	20
	Median (interquartile range)	28.3 (55.5)	29.4 (204.0)	53.4 (165.0)	141.0 (167.7)	141.0 (167.7)	-34.3 (62.2)
CER	N	20	17	17	21	17	17
	Median (interquartile range)	26.8 (119.2)	78.7 (356.0)	66.7 (204.8)	157.4 (138.0)	157.4 (138.0)	-63.1 (70.6)
	P value a	0.84	0.59	0.82	0.46	0.87	0.033
ann-Whitney test for difference in change between the IER and CER groups
